# Supplementary material for: 1,2,3-Trifluoro­benzene
Source: Acta Crystallogr Sect E Struct Rep Online. 2009 Oct 7;65(Pt 11):o2670. doi: 10.1107/S1600536809038975 (PMC2971369; doi:10.1107/S1600536809038975)
Supplement: Supplementary file 1 [file e-65-o2670-sup1.cif]

##############################################################################
###                                                                        ###
###        Electronic paper (Acta Crystallographica Section E)             ###
###                                                                        ###
##############################################################################
#                                                                            #
# This CIF contains the data in a paper accepted for publication in Acta     #
# Crystallographica Section E. It conforms to the requirements of Notes      #
# for Authors for Section E, and has been peer reviewed under the auspices   #
# of the IUCr Commission on Journals.                                        #
#                                                                            #
# Full details of the Crystallographic Information File format               #
# are given in the paper "The Crystallographic Information File (CIF):       #
# a New Standard Archive File for Crystallography" by S. R. Hall, F. H.      #
# Allen and I. D. Brown [Acta Cryst. (1991), A47, 655-685].                  #
#                                                                            #
# The current version of the core CIF dictionary is obtainable from          #
# ftp://ftp.iucr.org/pub/cif_core.dic. The current version number is 2.4.    #
#                                                                            #
# Software is freely available for graphical display of the structure(s) in  #
# this CIF.  For information consult the CIF home page http://www.iucr.org/  #
# cif/home.html                                                              #
#                                                                            #
# This file may be used for bona fide research purposes within the           #
# scientific community so long as proper attribution is given to the journal # 
# article from which it was obtained.                                        #
#                                                                            #
##############################################################################
                                             
data_I
_audit_creation_method     SHELXL-97
_chemical_name_systematic
;
1,2,3-Trifluorobenzene
;
_chemical_name_common     '1,2,3-Trifluorobenzene'
_chemical_formula_moiety     'C6 H3 F3'
_chemical_formula_sum     'C6 H3 F3'
_chemical_formula_iupac     'C6 H3 F3'
_chemical_formula_weight     132.08
_chemical_melting_point     ?
_symmetry_cell_setting     monoclinic
_symmetry_space_group_name_H-M     'C 2/c'
_symmetry_space_group_name_Hall     '-C 2yc'
loop_
    _symmetry_equiv_pos_as_xyz
    'x, y, z'
    '-x, y, -z+1/2'
    'x+1/2, y+1/2, z'
    '-x+1/2, y+1/2, -z+1/2'
    '-x, -y, -z'
    'x, -y, z-1/2'
    '-x+1/2, -y+1/2, -z'
    'x+1/2, -y+1/2, z-1/2'
_cell_length_a     7.4238(19)
_cell_length_b     11.590(3)
_cell_length_c     7.0473(17)
_cell_angle_alpha     90.00
_cell_angle_beta     112.783(4)
_cell_angle_gamma     90.00
_cell_volume     559.1(2)
_cell_formula_units_Z     4
_cell_measurement_reflns_used     376
_cell_measurement_theta_min     3.81
_cell_measurement_theta_max     22.74
_cell_measurement_temperature     233(2)
_exptl_crystal_description     cylindric
_exptl_crystal_colour     colourless
_exptl_crystal_size_max     0.30
_exptl_crystal_size_mid     0.30
_exptl_crystal_size_min     0.30
_exptl_crystal_density_diffrn     1.569
_exptl_crystal_density_meas     ?
_exptl_crystal_density_method     'not measured'
_exptl_crystal_F_000     264
_exptl_absorpt_coefficient_mu     0.161
_exptl_absorpt_correction_type     multi-scan
_exptl_absorpt_process_details     '(SADABS; Bruker; 2004)'
_exptl_absorpt_correction_T_min     0.8195
_exptl_absorpt_correction_T_max     0.9532
_exptl_special_details
;
;
_diffrn_ambient_temperature     233(2)
_diffrn_radiation_type     MoK\a
_diffrn_radiation_wavelength     0.71073
_diffrn_radiation_source     'fine-focus sealed tube'
_diffrn_radiation_monochromator     graphite
_diffrn_measurement_device_type
;
Siemens SMART three-axis goniometer with an APEXII area-detector system
;
_diffrn_measurement_method
;
 in omega at 0.3\% scan width one run with 740 frames, phi = 0\%, chi = 0\%
;
_diffrn_detector_area_resol_mean     512
_diffrn_reflns_number     1074
_diffrn_reflns_av_R_equivalents     0.0126
_diffrn_reflns_av_sigmaI/netI     0.0173
_diffrn_reflns_theta_min     3.46
_diffrn_reflns_theta_max     28.24
_diffrn_reflns_theta_full     25.24
_diffrn_measured_fraction_theta_max     0.911
_diffrn_measured_fraction_theta_full     0.95
_diffrn_reflns_limit_h_min     -9
_diffrn_reflns_limit_h_max     9
_diffrn_reflns_limit_k_min     -14
_diffrn_reflns_limit_k_max     10
_diffrn_reflns_limit_l_min     -9
_diffrn_reflns_limit_l_max     4
_refine_special_details
;
Refinement of <i>F</i>\^2\^ against ALL reflections. The weighted
<i>R</i>-factor <i>wR</i> and goodness of fit <i>S</i> are based on
<i>F</i>\^2\^, conventional <i>R</i>-factors <i>R</i> are based on <i>F</i>,
with <i>F</i> set to zero for negative <i>F</i>\^2\^. The threshold expression
of <i>F</i>\^2\^ > \s(<i>F</i>\^2\^) is used only for calculating
<i>R</i>-factors(gt) <i>etc</i>. and is not relevant to the choice of
reflections for refinement. <i>R</i>-factors based on <i>F</i>\^2\^ are
statistically about twice as large as those based on <i>F</i>, and <i>R</i>-
factors based on ALL data will be even larger.
;
_reflns_number_total     634
_reflns_number_gt     413
_reflns_threshold_expression     I>2\s(I)
_refine_ls_structure_factor_coef     Fsqd
_refine_ls_matrix_type     full
_refine_ls_R_factor_all     0.0766
_refine_ls_R_factor_gt     0.0613
_refine_ls_wR_factor_gt     0.1961
_refine_ls_wR_factor_ref     0.2262
_refine_ls_goodness_of_fit_ref     1.037
_refine_ls_restrained_S_all     1.037
_refine_ls_number_reflns     634
_refine_ls_number_parameters     44
_refine_ls_number_restraints     0
_refine_ls_hydrogen_treatment     constr
_refine_ls_weighting_scheme     calc
_refine_ls_weighting_details
;
calc w=1/[\s^2^(Fo^2^)+(0.1501P)^2^+0.039P], where  P=(Fo^2^+2Fc^2^)/3
;
_atom_sites_solution_hydrogens     geom
_atom_sites_solution_primary     direct
_atom_sites_solution_secondary     difmap
_refine_ls_shift/su_max     0.017
_refine_ls_shift/su_mean     0.004
_refine_diff_density_max     0.197
_refine_diff_density_min     -0.179
_refine_ls_extinction_method     none
_refine_ls_extinction_coef     ?
loop_
    _atom_type_symbol
    _atom_type_description
    _atom_type_scat_dispersion_real
    _atom_type_scat_dispersion_imag
    _atom_type_scat_source
    'C' 'C' 0.0033 0.0016
                         'International Tables Vol C Tables 4.2.6.8 and 6.1.1.4'
    'H' 'H' 0.0000 0.0000
                         'International Tables Vol C Tables 4.2.6.8 and 6.1.1.4'
    'F' 'F' 0.0171 0.0103
                         'International Tables Vol C Tables 4.2.6.8 and 6.1.1.4'
_computing_data_collection
;
APEX2 (Bruker, 2008)
;
_computing_cell_refinement
;
SAINT (Bruker, 2008)
;
_computing_data_reduction
;
SAINT (Bruker, 2008)
;
_computing_structure_solution
;
SHELXTL (Sheldrick, 2008)
;
_computing_structure_refinement
;
SHELXTL (Sheldrick, 2008)
;
_computing_molecular_graphics
;
Mercury (Macrae <i>et al.</i>,  2008) and
GIMP2 (The GIMP team, 2008)
;
_computing_publication_material
;
publCIF (Westrip, 2009)
;
loop_
    _atom_site_type_symbol
    _atom_site_label
    _atom_site_fract_x
    _atom_site_fract_y
    _atom_site_fract_z
    _atom_site_U_iso_or_equiv
    _atom_site_adp_type
    _atom_site_calc_flag
    _atom_site_refinement_flags
    _atom_site_occupancy
    _atom_site_disorder_assembly
    _atom_site_disorder_group
    F F1 1.0000 0.30558(17) 0.2500 0.1156(10) Uani d S 1 . .
    F F2 0.6666(2) 0.4183(2) 0.1576(3) 0.1354(10) Uani d . 1 . .
    C C1 1.0000 0.4213(3) 0.2500 0.0769(9) Uani d S 1 . .
    C C2 0.8308(3) 0.4803(2) 0.2036(3) 0.0824(8) Uani d . 1 . .
    C C3 0.8265(4) 0.5973(3) 0.2023(3) 0.0942(9) Uani d . 1 . .
    H H3 0.6833 0.6388 0.1585 0.113 Uiso d R 1 . .
    C C4 1.0000 0.6558(3) 0.2500 0.1006(13) Uani d S 1 . .
    H H4 1.0000 0.7422 0.2500 0.121 Uiso d SR 1 . .
loop_
    _atom_site_aniso_label
    _atom_site_aniso_U_11
    _atom_site_aniso_U_22
    _atom_site_aniso_U_33
    _atom_site_aniso_U_12
    _atom_site_aniso_U_13
    _atom_site_aniso_U_23
    F1 0.161(2) 0.0623(13) 0.1249(16) 0.000 0.0563(14) 0.000
    F2 0.0959(12) 0.157(2) 0.1484(16) -0.0341(10) 0.0415(10) 0.0067(12)
    C1 0.1030(19) 0.0573(16) 0.0725(15) 0.000 0.0364(13) 0.000
    C2 0.0830(14) 0.0890(17) 0.0770(13) -0.0101(9) 0.0327(10) 0.0013(9)
    C3 0.1073(17) 0.0935(18) 0.0858(15) 0.0277(12) 0.0419(12) 0.0094(10)
    C4 0.163(4) 0.0605(17) 0.0848(19) 0.000 0.056(2) 0.000
_geom_special_details
;
All e.s.d.'s (except the e.s.d. in the dihedral angle between two l.s. planes)
are estimated using the full covariance matrix. The cell e.s.d.'s are taken
into account individually in the estimation of e.s.d.'s in distances, angles
and torsion angles; correlations between e.s.d.'s in cell parameters are only
used when they are defined by crystal symmetry. An approximate (isotropic)
treatment of cell e.s.d.'s is used for estimating e.s.d.'s involving l.s.
planes.
;
loop_
    _geom_bond_atom_site_label_1
    _geom_bond_atom_site_label_2
    _geom_bond_site_symmetry_2
    _geom_bond_distance
    _geom_bond_publ_flag
    F1 C1 . 1.341(4) ?
    F2 C2 . 1.342(3) ?
    C1 C2 . 1.354(3) ?
    C2 C3 . 1.357(4) ?
    C3 C4 . 1.377(3) ?
    C3 H3 . 1.0973 ?
    C4 H4 . 1.0018 ?
loop_
    _geom_angle_atom_site_label_1
    _geom_angle_atom_site_label_2
    _geom_angle_atom_site_label_3
    _geom_angle_site_symmetry_1
    _geom_angle_site_symmetry_3
    _geom_angle
    _geom_angle_publ_flag
    F1 C1 C2 . . 120.30(15) ?
    C2 C1 C2 2_755 . 119.4(3) ?
    F2 C2 C3 . . 121.1(2) ?
    F2 C2 C1 . . 117.3(3) ?
    C3 C2 C1 . . 121.5(2) ?
    C2 C3 C4 . . 118.3(2) ?
    C2 C3 H3 . . 117.3 ?
    C4 C3 H3 . . 124.4 ?
    C3 C4 C3 . 2_755 121.0(3) ?
    C3 C4 H4 . . 119.5 ?
    C3 C4 H4 2_755 . 119.5 ?
loop_
    _geom_hbond_atom_site_label_D
    _geom_hbond_atom_site_label_H
    _geom_hbond_atom_site_label_A
    _geom_hbond_site_symmetry_A
    _geom_hbond_distance_DH
    _geom_hbond_distance_HA
    _geom_hbond_distance_DA
    _geom_hbond_angle_DHA
    _geom_hbond_publ_flag
    C3 H3 F2 5_665 1.10 2.77 3.560(3) 129 yes
    C3 H3 F1 3_455 1.10 2.59 3.528(4) 144 yes
    C4 H4 F2 3_555 1.00 2.60 3.440(4) 142 yes
data_global
_journal_date_recd_electronic     2009-08-12
_journal_date_accepted     2009-09-25
_journal_name_full     'Acta Crystallographica, Section E'
_journal_year     2009
_journal_volume     65
_journal_issue     11
_journal_page_first     o2670
_journal_page_last     o2670
_journal_paper_category     QO
_journal_coeditor_code     LH2880
loop_
    _publ_contact_author_name
    _publ_contact_author_address
    _publ_contact_author_email
    _publ_contact_author_fax
    _publ_contact_author_phone
    'Gautam R. Desiraju'
                        'Indian Institute of Science, Bangalore 560 012, India.'
                                                     'gautam_desiraju@yahoo.com'
                                                               '+91 80 23602306'
                                                               '+91 80 23933311'
    ''Boese, Roland'
  'Institut f\"ur Anorganische Chemie der Universit\"at, D-45117 Essen, Germany'
                                                       'roland.boese@uni-due.de'
                                                                '++492011832535'
                                                                '++492011832416'
_publ_section_title
;
1,2,3-Trifluorobenzene
;
loop_
    _publ_author_name
    _publ_author_footnote
    _publ_author_address
    'Kirchner, Michael T.' .
;
Institut f\"ur Anorganische Chemie der Universit\"at, 45117 Essen
Germany
;
    'Bl\"aser, Dieter' .
;
Institut f\"ur Anorganische Chemie der Universit\"at, 45117 Essen
Germany
;
    'Boese, Roland' .
;
Institut f\"ur Anorganische Chemie der Universit\"at, 45117 Essen
Germany
;
    'Thakur, Tejender S.' .
;
Indian Institute of Science, Bangalore 560 012, India
;
    'Desiraju, Gautam R.' .
;
Indian Institute of Science, Bangalore 560 012, India
;
