# Supplementary material for: 1,2,3-Trifluoro­benzene
Source: Acta Crystallogr Sect E Struct Rep Online. 2009 Oct 7;65(Pt 11):o2670. doi: 10.1107/S1600536809038975 (PMC2971369; doi:10.1107/S1600536809038975)
Supplement: Supplementary file 2 [file e-65-o2670-Isup2.hkl]

# 
# h,k,l, Fc-squared, Fo-squared, sigma(Fo-squared) and status flag 
# 
data_I
_shelx_title ' C6 H3 F3        in C2/c' 
_shelx_refln_list_code          4 
_shelx_F_calc_maximum      123.89 
_exptl_crystal_F_000       264.00 
_reflns_d_resolution_high  0.7511 
 
loop_ 
 _symmetry_equiv_pos_as_xyz 
 'x, y, z' 
 '-x, y, -z+1/2' 
 'x+1/2, y+1/2, z' 
 '-x+1/2, y+1/2, -z+1/2' 
 '-x, -y, -z' 
 'x, -y, z-1/2' 
 '-x+1/2, -y+1/2, -z' 
 'x+1/2, -y+1/2, z-1/2' 
 
_cell_length_a     7.4238 
_cell_length_b    11.5905 
_cell_length_c     7.0473 
_cell_angle_alpha  90.000 
_cell_angle_beta  112.783 
_cell_angle_gamma  90.000 
 
_shelx_F_squared_multiplier     1.000 
 
loop_ 
 _refln_index_h 
 _refln_index_k 
 _refln_index_l 
 _refln_F_squared_calc 
 _refln_F_squared_meas 
 _refln_F_squared_sigma 
 _refln_observed_status 
   2   0   0       67.77       98.30      1.82 o 
   4   0   0       12.37       16.75      0.55 o 
   6   0   0      283.87      342.51      6.31 o 
   8   0   0        2.17        1.94      0.60 o 
   1   1   0     1960.50     2312.19     23.88 o 
   3   1   0      235.87      201.00      2.58 o 
   5   1   0       39.75       37.12      0.61 o 
   7   1   0        0.36        0.01      0.13 o 
   9   1   0        0.03       -0.18      0.18 o 
   0   2   0     3471.25     3410.62     59.11 o 
   2   2   0     1949.38     2145.43     23.48 o 
   4   2   0      247.17      313.10      3.25 o 
   6   2   0       51.10       60.49      0.91 o 
   8   2   0        1.05        1.27      0.17 o 
   1   3   0      821.82     1041.10     10.19 o 
   3   3   0      689.62      719.56      7.11 o 
   5   3   0        3.91        2.71      0.21 o 
   7   3   0        0.96        1.40      0.22 o 
   0   4   0      798.12      827.13     14.04 o 
   2   4   0       13.74       13.91      0.27 o 
   6   4   0        3.25        1.55      0.18 o 
   8   4   0        0.02        0.17      0.18 o 
   1   5   0      479.03      511.64      6.19 o 
   3   5   0       59.35       66.04      0.84 o 
   5   5   0       20.83       20.16      0.45 o 
   7   5   0        0.07        0.17      0.15 o 
   0   6   0      193.32      196.46      3.50 o 
   2   6   0      161.18      153.99      2.03 o 
   4   6   0       12.69       10.55      0.32 o 
   6   6   0        7.29        7.60      0.31 o 
   8   6   0        0.03       -0.02      0.19 o 
   1   7   0        1.37        1.75      0.16 o 
   3   7   0      174.95      196.14      2.13 o 
   5   7   0        1.07        1.49      0.20 o 
   7   7   0        0.64        0.85      0.19 o 
   0   8   0      121.30      107.12      2.07 o 
   2   8   0      106.27      114.02      1.60 o 
   4   8   0       10.27        8.42      0.39 o 
   6   8   0        0.28        0.26      0.17 o 
   3   9   0       42.74       29.65      0.67 o 
   5   9   0        0.19        0.09      0.21 o 
   7   9   0        0.34        0.76      0.42 o 
   0  10   0       80.01       78.72      1.67 o 
   2  10   0        1.78        2.72      0.38 o 
   4  10   0        0.25        0.42      0.30 o 
   6  10   0        2.52        3.69      0.54 o 
   3  11   0        0.75        1.88      0.33 o 
   5  11   0        2.18        2.93      0.51 o 
  -9   1   1        0.30        0.38      0.19 o 
  -7   1   1        0.66        0.63      0.41 o 
  -5   1   1       15.88       13.25      0.40 o 
  -3   1   1     1061.46     1120.60     13.40 o 
  -1   1   1       75.24       65.38      1.21 o 
   1   1   1       31.92       26.66      0.29 o 
   3   1   1      502.84      502.82      5.03 o 
   5   1   1        0.07        0.22      0.11 o 
   7   1   1        0.14        0.15      0.13 o 
  -8   2   1        0.43        0.06      0.16 o 
  -6   2   1       18.03       15.97      0.49 o 
  -4   2   1      146.67      147.13      3.56 o 
  -2   2   1      140.16      134.34      3.00 o 
   0   2   1      801.08      718.80     12.23 o 
   2   2   1      508.74      517.08      7.06 o 
   4   2   1       35.70       30.05      0.50 o 
   6   2   1        9.11        6.53      0.24 o 
   8   2   1        0.17        0.14      0.16 o 
  -9   3   1        0.84        1.17      0.24 o 
  -7   3   1        0.79        0.35      0.14 o 
  -5   3   1      122.45      133.82      1.57 o 
  -3   3   1     1134.45     1264.77     13.05 o 
  -1   3   1       59.77       52.67      0.59 o 
   1   3   1     1180.80     1176.80     11.51 o 
   3   3   1      488.73      548.01      5.48 o 
   5   3   1        0.25        0.59      0.23 o 
   7   3   1        0.56        0.94      0.16 o 
  -8   4   1        0.07       -0.14      0.16 o 
  -6   4   1       25.92       22.04      0.48 o 
  -2   4   1      497.36      454.51      4.52 o 
   0   4   1      509.16      493.63      6.03 o 
   2   4   1       19.95       29.68      0.45 o 
   4   4   1       94.02       81.62      1.04 o 
   6   4   1        9.06        7.91      0.28 o 
   8   4   1        0.20        0.26      0.18 o 
  -7   5   1        1.16        1.34      0.19 o 
  -5   5   1        2.21        2.79      0.34 o 
  -3   5   1      142.81      183.98      1.96 o 
  -1   5   1      295.42      351.05      4.29 o 
   5   5   1       13.42       11.33      0.33 o 
   7   5   1        0.02       -0.06      0.17 o 
  -8   6   1        0.21        0.01      0.23 o 
  -6   6   1       28.70       26.23      0.61 o 
  -4   6   1       17.47       14.14      0.35 o 
  -2   6   1      127.76      148.57      1.59 o 
   0   6   1     1184.99     1320.54     15.77 o 
   2   6   1       29.79       34.24      0.61 o 
   4   6   1        0.10        0.57      0.16 o 
   6   6   1        5.74        5.61      0.25 o 
  -7   7   1        0.36       -0.10      0.16 o 
  -3   7   1       98.58      115.85      1.34 o 
  -1   7   1      198.55      234.35      3.85 o 
   1   7   1      113.05      134.47      1.79 o 
   3   7   1      101.11      111.74      1.62 o 
   5   7   1       14.78       11.11      0.56 o 
   7   7   1        0.15        0.11      0.31 o 
  -8   8   1        0.01        0.07      0.21 o 
  -6   8   1        0.72        0.24      0.16 o 
  -4   8   1      103.79      129.88      1.83 o 
  -2   8   1       42.84       39.47      0.70 o 
   0   8   1       18.90       11.49      0.31 o 
   2   8   1      200.14      241.68      4.50 o 
   4   8   1        3.09        4.18      0.47 o 
   6   8   1        0.02       -0.21      0.21 o 
  -7   9   1        0.05        0.07      0.18 o 
  -5   9   1        0.28        0.63      0.16 o 
  -3   9   1      279.01      342.48      6.17 o 
  -1   9   1       53.31       54.62      1.13 o 
   1   9   1       40.71       39.45      1.09 o 
   3   9   1      147.06      169.64      3.41 o 
   5   9   1        0.11        0.07      0.30 o 
  -6  10   1        0.05        0.14      0.21 o 
  -2  10   1        8.40        9.75      0.54 o 
   0  10   1        3.34        3.73      0.37 o 
   2  10   1       35.82       42.52      1.22 o 
   4  10   1        0.02        0.62      0.34 o 
   6  10   1        0.02       -0.08      0.37 o 
  -3  11   1        0.18       -0.17      0.21 o 
  -1  11   1       20.19       19.18      0.71 o 
   1  11   1       12.36       10.72      0.56 o 
   3  11   1        0.02        0.42      0.29 o 
   5  11   1        0.21        0.38      0.39 o 
   0  12   1       11.37       12.23      0.56 o 
   2  12   1        1.88        2.52      0.39 o 
   4  12   1        0.77        0.59      0.35 o 
  -8   0   2        2.51        3.24      0.31 o 
  -6   0   2      286.61      352.00      6.43 o 
  -4   0   2      194.62      163.41      3.07 o 
  -2   0   2        9.80       10.30      0.37 o 
   0   0   2    15348.38    13921.33    234.13 o 
   2   0   2      223.70      163.82      2.13 o 
   4   0   2        0.22        0.25      0.14 o 
   6   0   2       28.20       26.71      0.84 o 
   8   0   2        0.14       -0.18      0.31 o 
  -9   1   2        0.41        0.43      0.20 o 
  -7   1   2       54.95       56.90      1.09 o 
  -5   1   2       30.69       32.99      0.67 o 
  -1   1   2    10903.47    10710.55    176.85 o 
   1   1   2      231.13      215.69      2.87 o 
   3   1   2        0.29        0.50      0.10 o 
   5   1   2      111.14      121.23      1.90 o 
   7   1   2        1.04        1.28      0.20 o 
  -8   2   2        2.13        3.25      0.24 o 
  -6   2   2       61.16       67.07      2.07 o 
  -4   2   2      200.42      229.28      2.96 o 
  -2   2   2     1164.35     1283.23     15.33 o 
   0   2   2      388.77      407.76      5.34 o 
   2   2   2      278.16      261.27      2.32 o 
   4   2   2       14.93       18.40      0.34 o 
   6   2   2        3.52        3.06      0.31 o 
   8   2   2        0.16        0.32      0.19 o 
  -9   3   2        0.17        0.20      0.19 o 
  -7   3   2        0.17       -0.15      0.15 o 
  -5   3   2       16.37       23.80      0.55 o 
  -3   3   2      520.90      528.16      6.90 o 
  -1   3   2      338.12      340.09      5.91 o 
   1   3   2      453.60      550.71      5.45 o 
   3   3   2      169.72      184.33      1.73 o 
   5   3   2        3.62        4.93      0.27 o 
   7   3   2        0.22        0.76      0.24 o 
  -8   4   2        0.04       -0.07      0.16 o 
  -6   4   2        1.40        2.07      0.20 o 
  -4   4   2      136.46      165.87      3.44 o 
  -2   4   2       46.93       36.29      0.48 o 
   0   4   2       94.44      116.47      2.23 o 
   2   4   2       80.03       66.38      0.88 o 
   6   4   2        0.71        0.32      0.23 o 
  -9   5   2        0.10        0.22      0.20 o 
  -7   5   2        3.52        3.22      0.23 o 
  -5   5   2       53.30       49.71      0.75 o 
  -3   5   2       13.43       11.66      0.26 o 
  -1   5   2       15.10       21.03      0.63 o 
   1   5   2      448.24      471.04      5.76 o 
   3   5   2        2.11        1.96      0.33 o 
   5   5   2        0.56        0.24      0.13 o 
   7   5   2        0.20        0.02      0.25 o 
  -8   6   2        1.03        1.49      0.21 o 
  -6   6   2        2.38        2.93      0.23 o 
  -4   6   2       16.26       21.23      0.41 o 
  -2   6   2      289.15      305.40      3.09 o 
   0   6   2        1.12        0.42      0.22 o 
   2   6   2        5.55        7.36      0.71 o 
   4   6   2        7.98        7.85      0.76 o 
   6   6   2        0.17        0.09      0.23 o 
  -7   7   2        0.14       -0.01      0.16 o 
  -5   7   2        0.54        0.25      0.15 o 
  -3   7   2       98.67       99.24      1.16 o 
  -1   7   2       84.05       84.76      1.78 o 
   1   7   2        1.65        1.27      0.29 o 
   3   7   2       25.86       23.46      0.88 o 
   5   7   2        2.33        3.16      0.33 o 
   7   7   2        0.06        0.16      0.27 o 
  -8   8   2        0.04        0.18      0.20 o 
  -6   8   2        2.75        2.90      0.24 o 
  -4   8   2       48.75       42.81      0.67 o 
  -2   8   2       25.75       27.69      0.84 o 
   0   8   2       44.51       39.19      1.05 o 
   2   8   2       92.11      100.04      2.19 o 
   4   8   2        2.05        1.93      0.43 o 
   6   8   2        0.15        0.25      0.39 o 
  -7   9   2        1.31        2.31      0.25 o 
  -5   9   2        0.45        0.02      0.17 o 
  -3   9   2       56.74       41.68      1.18 o 
  -1   9   2        2.04        2.14      0.31 o 
   1   9   2        6.86       10.81      0.63 o 
   3   9   2       10.20        9.55      0.62 o 
   5   9   2        0.14        0.33      0.37 o 
  -6  10   2        1.75        3.06      0.42 o 
  -4  10   2        0.02       -0.13      0.25 o 
  -2  10   2        0.99        0.24      0.25 o 
   0  10   2       32.13       27.27      0.92 o 
   2  10   2        2.62        1.93      0.41 o 
   4  10   2        0.32        0.59      0.34 o 
  -5  11   2        1.52        1.50      0.37 o 
  -3  11   2        0.00        0.16      0.31 o 
  -1  11   2       33.70       31.08      0.98 o 
   1  11   2        1.52        0.88      0.30 o 
   3  11   2        0.58        0.60      0.34 o 
   5  11   2        1.48        1.09      0.45 o 
  -4  12   2        1.49        2.27      0.38 o 
  -2  12   2        0.13       -0.25      0.25 o 
   0  12   2        5.89        3.96      0.39 o 
   2  12   2        0.26        0.76      0.31 o 
   4  12   2        0.92        1.09      0.43 o 
  -1  13   2        0.70        0.39      0.28 o 
   1  13   2        0.06       -0.30      0.30 o 
   3  13   2        0.99        0.72      0.41 o 
  -9   1   3        0.03        0.27      0.19 o 
  -7   1   3        3.44        3.82      0.35 o 
  -5   1   3        0.00       -0.06      0.17 o 
  -3   1   3      105.37      101.31      3.25 o 
  -1   1   3      183.66      170.67      2.16 o 
   1   1   3        8.20        6.49      0.24 o 
   3   1   3       11.84       10.14      0.25 o 
   5   1   3        1.13        1.17      0.17 o 
   7   1   3        0.00       -0.09      0.17 o 
  -8   2   3        0.18        0.27      0.32 o 
  -6   2   3        3.16        4.36      0.53 o 
  -4   2   3      548.89      590.28      7.21 o 
  -2   2   3       77.46       73.59      1.03 o 
   0   2   3        3.68        3.64      0.17 o 
   2   2   3      357.74      367.32      3.84 o 
   4   2   3        5.83        4.20      0.19 o 
   6   2   3        0.06        0.09      0.14 o 
  -9   3   3        0.16        0.33      0.21 o 
  -7   3   3       10.00        8.37      0.75 o 
  -5   3   3       41.33       36.61      0.72 o 
  -3   3   3       16.73       13.27      0.35 o 
  -1   3   3      133.58      123.59      1.61 o 
   1   3   3       52.71       41.65      0.57 o 
   3   3   3        0.44        0.73      0.12 o 
   5   3   3        3.52        3.33      0.19 o 
   7   3   3        0.00       -0.26      0.26 o 
  -8   4   3        0.07       -0.10      0.22 o 
  -6   4   3        0.00        0.03      0.14 o 
  -4   4   3      101.44      124.53      1.74 o 
  -2   4   3      149.89      113.28      1.50 o 
   0   4   3        6.81        6.52      0.39 o 
   2   4   3       79.78       94.75      1.45 o 
   4   4   3        4.22        4.10      0.18 o 
   6   4   3        0.26        0.04      0.23 o 
  -9   5   3        0.17       -0.20      0.20 o 
  -7   5   3       10.55       10.80      0.35 o 
  -5   5   3       16.94        9.80      0.29 o 
  -3   5   3       27.18       27.26      0.44 o 
  -1   5   3      401.38      436.53      7.65 o 
   1   5   3        0.41        0.63      0.26 o 
   3   5   3        1.34        0.29      0.29 o 
   5   5   3        6.55        6.45      0.38 o 
  -8   6   3        0.26        0.10      0.17 o 
  -6   6   3       23.52       19.76      0.44 o 
  -4   6   3        4.58        4.55      0.19 o 
  -2   6   3      118.55      134.53      2.66 o 
   0   6   3      240.93      249.14      4.59 o 
   2   6   3        0.20        0.13      0.25 o 
   4   6   3        3.64        3.33      0.50 o 
  -7   7   3        2.06        1.09      0.18 o 
  -5   7   3        3.19        5.68      0.25 o 
  -3   7   3        4.65        4.91      0.41 o 
  -1   7   3       93.88      101.66      2.14 o 
   1   7   3        0.02       -0.08      0.25 o 
   3   7   3       10.54       11.48      0.68 o 
   5   7   3        2.49        3.12      0.52 o 
  -8   8   3        0.01       -0.19      0.22 o 
  -6   8   3        3.27        2.09      0.41 o 
  -4   8   3      174.83      233.27      4.46 o 
  -2   8   3        4.87        3.10      0.34 o 
   2   8   3      120.40      146.02      3.06 o 
   4   8   3        0.39        0.26      0.37 o 
   6   8   3        0.01       -0.16      0.39 o 
  -7   9   3        0.11        0.45      0.38 o 
  -5   9   3        4.82        3.37      0.42 o 
  -3   9   3       97.18       98.13      2.19 o 
  -1   9   3       26.09       24.99      0.85 o 
   1   9   3       47.77       59.00      1.56 o 
   3   9   3       14.07       11.52      0.70 o 
   5   9   3        0.00       -0.34      0.34 o 
  -6  10   3        0.13        0.60      0.33 o 
  -4  10   3       22.61       19.80      0.80 o 
  -2  10   3        0.21        0.45      0.28 o 
   0  10   3        0.42        0.49      0.31 o 
   2  10   3       18.69       21.84      0.92 o 
   4  10   3        0.15        0.13      0.35 o 
  -5  11   3        1.37        2.43      0.41 o 
  -3  11   3        0.03        0.25      0.29 o 
  -1  11   3        8.61        9.22      0.55 o 
   1  11   3        0.80        0.80      0.33 o 
   3  11   3        0.21        0.85      0.38 o 
  -6  12   3        0.03        0.55      0.37 o 
  -4  12   3        0.74        1.12      0.30 o 
  -2  12   3        4.37        4.08      0.41 o 
   0  12   3        3.55        3.37      0.39 o 
   2  12   3        0.40        0.91      0.38 o 
  -5  13   3        0.01        0.31      0.37 o 
  -3  13   3        0.14        0.85      0.35 o 
  -1  13   3        0.00        0.37      0.30 o 
   1  13   3        0.04       -0.14      0.31 o 
  -2  14   3        0.89        1.73      0.39 o 
   0  14   3        0.65        0.66      0.34 o 
  -8   0   4        4.18        3.67      0.46 o 
  -6   0   4       30.04       35.62      1.09 o 
  -4   0   4       62.85       50.14      1.21 o 
  -2   0   4     1057.53     1165.92     19.71 o 
   0   0   4      308.32      388.08      6.77 o 
   2   0   4       16.66       13.64      0.59 o 
   4   0   4       24.35       24.43      0.64 o 
   6   0   4        0.23        0.35      0.29 o 
  -9   1   4        1.15        1.21      0.25 o 
  -7   1   4       81.64       98.35      1.61 o 
  -5   1   4        8.59        9.00      0.36 o 
  -3   1   4       54.51       51.48      1.34 o 
  -1   1   4     2277.09     2608.06     30.93 o 
   1   1   4       18.16       18.90      0.44 o 
   3   1   4        2.25        2.39      0.18 o 
   5   1   4       16.91       17.41      0.41 o 
  -8   2   4        0.06       -0.20      0.20 o 
  -6   2   4        2.66        2.59      0.28 o 
  -4   2   4       76.90       82.18      1.24 o 
  -2   2   4        0.72        0.78      0.14 o 
   0   2   4       15.69       15.88      0.38 o 
   2   2   4       34.13       28.59      0.49 o 
   4   2   4        4.14        3.82      0.20 o 
   6   2   4        0.00        0.23      0.25 o 
  -9   3   4        0.17        0.67      0.23 o 
  -7   3   4        1.85        1.61      0.23 o 
  -5   3   4       55.36       58.34      1.36 o 
  -3   3   4      125.53      127.97      1.74 o 
  -1   3   4       24.19       25.93      0.52 o 
   1   3   4      101.13      111.63      1.56 o 
   3   3   4        7.84        9.98      0.49 o 
   5   3   4        0.40        0.52      0.23 o 
  -8   4   4        0.39       -0.05      0.19 o 
  -6   4   4        4.56        3.89      0.24 o 
  -4   4   4       48.59       46.71      0.81 o 
  -2   4   4       11.15       11.23      0.28 o 
   0   4   4        0.10        0.46      0.25 o 
   2   4   4       23.41       20.36      0.79 o 
   4   4   4        0.24        0.08      0.30 o 
   6   4   4        0.01       -0.26      0.26 o 
  -9   5   4        0.07       -0.03      0.21 o 
  -7   5   4        1.96        1.92      0.21 o 
  -5   5   4        0.66        0.78      0.13 o 
  -3   5   4       62.14       63.59      1.51 o 
  -1   5   4       11.63       12.70      0.58 o 
   1   5   4       10.16        9.10      0.54 o 
   3   5   4        0.99        1.40      0.37 o 
   5   5   4        0.29        0.45      0.35 o 
  -8   6   4        0.04        0.00      0.18 o 
  -6   6   4        1.57        1.30      0.15 o 
  -4   6   4       10.52       11.22      0.63 o 
  -2   6   4        8.96        6.49      0.46 o 
   0   6   4       21.44       23.97      0.83 o 
   2   6   4        4.41        4.11      0.47 o 
   4   6   4        0.01        0.10      0.34 o 
  -7   7   4        1.39        2.01      0.41 o 
  -5   7   4        1.62        2.70      0.45 o 
  -3   7   4        3.02        2.58      0.38 o 
  -1   7   4       23.06       20.20      0.77 o 
   1   7   4        3.19        3.94      0.49 o 
   3   7   4        1.18        0.81      0.38 o 
   5   7   4        0.08        0.00      0.38 o 
  -8   8   4        0.28        0.24      0.39 o 
  -6   8   4        0.88        1.77      0.41 o 
  -4   8   4       45.11       37.64      1.19 o 
  -2   8   4        4.93        5.33      0.43 o 
   0   8   4        4.66        4.62      0.43 o 
   2   8   4       18.48       22.05      0.94 o 
   4   8   4        0.23        0.55      0.37 o 
  -7   9   4        0.34        0.46      0.34 o 
  -5   9   4        1.47        0.73      0.34 o 
  -3   9   4       14.83       13.28      0.68 o 
  -1   9   4        0.56        0.35      0.30 o 
   1   9   4        7.45        8.24      0.62 o 
   3   9   4        1.18        1.53      0.42 o 
  -6  10   4        0.44        0.66      0.34 o 
  -4  10   4        2.29        0.93      0.37 o 
  -2  10   4        5.27        4.72      0.45 o 
   0  10   4        1.87        0.68      0.34 o 
   2  10   4        1.14        1.38      0.42 o 
   4  10   4        0.35        0.66      0.38 o 
  -5  11   4        0.74        1.26      0.35 o 
  -3  11   4        0.01       -0.03      0.28 o 
  -1  11   4       12.81       12.70      0.68 o 
   1  11   4        0.01        0.21      0.33 o 
   3  11   4        0.26        0.63      0.39 o 
  -4  12   4        0.50        0.84      0.41 o 
  -2  12   4        1.69        1.73      0.38 o 
   0  12   4        1.10        1.17      0.38 o 
   2  12   4        0.30        0.62      0.37 o 
  -3  13   4        0.20        0.35      0.34 o 
  -1  13   4        0.85        0.42      0.33 o 
   1  13   4        0.28        0.07      0.38 o 
  -9   1   5        0.00       -0.03      0.30 o 
  -7   1   5        0.08        0.35      0.24 o 
  -5   1   5       14.20       12.10      0.48 o 
  -3   1   5        0.32        0.28      0.14 o 
  -1   1   5        3.61        3.81      0.24 o 
   1   1   5       13.97       12.83      0.41 o 
   3   1   5        0.00       -0.28      0.28 o 
   5   1   5        0.03        0.13      0.38 o 
  -8   2   5        0.34        0.32      0.24 o 
  -6   2   5        4.17        4.63      0.31 o 
  -4   2   5       76.86       78.12      1.20 o 
  -2   2   5        1.04        1.02      0.16 o 
   0   2   5        3.24        2.79      0.35 o 
   2   2   5       16.50       17.43      0.75 o 
   4   2   5        0.01        0.25      0.38 o 
  -9   3   5        0.00       -0.18      0.26 o 
  -7   3   5        0.79        1.00      0.24 o 
  -5   3   5        9.44        7.93      0.61 o 
  -3   3   5        8.46        7.66      0.29 o 
  -1   3   5        1.91        2.87      0.37 o 
   1   3   5       14.18       13.74      0.66 o 
   3   3   5        0.63        0.46      0.33 o 
   5   3   5        0.23       -0.07      0.41 o 
  -8   4   5        0.83        0.89      0.21 o 
  -6   4   5        3.59        2.87      0.26 o 
  -4   4   5       26.61       26.41      0.92 o 
  -2   4   5        4.24        3.67      0.38 o 
   0   4   5        1.51        2.27      0.37 o 
   2   4   5        3.66        3.79      0.47 o 
   4   4   5        0.33        0.38      0.38 o 
  -9   5   5        0.07        0.02      0.24 o 
  -7   5   5        6.29        6.83      0.55 o 
  -5   5   5        0.30       -0.10      0.21 o 
  -3   5   5        4.20        4.13      0.43 o 
  -1   5   5       61.51       61.20      1.54 o 
   1   5   5        2.51        2.87      0.43 o 
   3   5   5        0.01       -0.09      0.29 o 
   5   5   5        0.62        0.81      0.46 o 
  -8   6   5        0.94        0.55      0.42 o 
  -6   6   5        0.88        1.01      0.38 o 
  -4   6   5        0.00        0.08      0.28 o 
  -2   6   5       52.94       51.94      1.38 o 
   0   6   5       12.34       10.29      0.58 o 
   2   6   5        1.17        0.92      0.34 o 
   4   6   5        1.35        1.72      0.47 o 
  -7   7   5        3.48        3.28      0.50 o 
  -5   7   5       18.36       23.48      0.92 o 
  -3   7   5        0.16        0.59      0.29 o 
  -1   7   5       21.13       24.32      0.91 o 
   1   7   5       10.31       11.11      0.68 o 
   3   7   5        0.06       -0.13      0.33 o 
  -8   8   5        0.02        0.25      0.41 o 
  -6   8   5        0.00        0.10      0.33 o 
  -4   8   5       50.87       60.62      1.65 o 
  -2   8   5        0.34        0.37      0.26 o 
   0   8   5        4.11        4.00      0.51 o 
   2   8   5       15.10       16.11      0.85 o 
   4   8   5        0.19        0.42      0.38 o 
  -7   9   5        0.04       -0.13      0.35 o 
  -5   9   5       15.83       19.40      0.85 o 
  -3   9   5       11.47       10.21      0.63 o 
  -1   9   5        2.23        1.98      0.39 o 
   1   9   5       20.19       24.78      1.02 o 
   3   9   5        0.30       -0.05      0.34 o 
  -6  10   5        0.06        0.63      0.37 o 
  -4  10   5        9.39        8.84      0.63 o 
  -2  10   5        0.01       -0.08      0.29 o 
   0  10   5        0.84        1.01      0.37 o 
   2  10   5        2.04        1.95      0.47 o 
  -5  11   5        0.02        0.35      0.31 o 
  -3  11   5        0.41        0.29      0.33 o 
  -1  11   5        1.50        1.57      0.42 o 
   1  11   5        0.05       -0.28      0.33 o 
  -4  12   5        0.06       -0.07      0.35 o 
  -2  12   5        1.29        1.39      0.39 o 
   0  12   5        0.37        0.09      0.35 o 
  -8   0   6       12.57       14.69      0.81 o 
  -6   0   6        1.28        1.48      0.33 o 
  -4   0   6        0.19        0.08      0.20 o 
  -2   0   6      365.84      412.93      7.31 o 
   0   0   6        3.45        3.35      0.34 o 
   2   0   6        0.05        0.37      0.26 o 
  -9   1   6        0.01        0.02      0.25 o 
  -7   1   6       18.76       21.09      0.64 o 
  -5   1   6        1.99        2.05      0.24 o 
  -3   1   6        7.24        4.07      0.40 o 
  -1   1   6      111.48      120.88      3.21 o 
   1   1   6        1.92        2.01      0.37 o 
   3   1   6        1.12        1.23      0.38 o 
  -8   2   6        2.50        2.20      0.31 o 
  -6   2   6        0.90        1.01      0.22 o 
  -4   2   6       23.31       21.06      0.53 o 
  -2   2   6       27.02       20.74      0.76 o 
   0   2   6        6.96        7.60      0.50 o 
   2   2   6        3.00        2.62      0.45 o 
   4   2   6        1.49        0.91      0.45 o 
  -9   3   6        0.08       -0.14      0.24 o 
  -7   3   6        1.22        0.97      0.22 o 
  -5   3   6       19.73       19.86      0.80 o 
  -3   3   6       12.26       11.68      0.60 o 
  -1   3   6        1.04        1.51      0.34 o 
   1   3   6       12.38       12.00      0.68 o 
   3   3   6        0.00       -0.30      0.30 o 
  -8   4   6        0.13        0.13      0.38 o 
  -6   4   6        0.04       -0.26      0.26 o 
  -4   4   6        3.55        3.61      0.47 o 
  -2   4   6        5.64        6.10      0.46 o 
   0   4   6        1.00        1.23      0.33 o 
   2   4   6        1.14        1.10      0.38 o 
   4   4   6        0.00       -0.07      0.35 o 
  -7   5   6        0.00       -0.07      0.33 o 
  -5   5   6        1.05        0.77      0.29 o 
  -3   5   6        1.93        3.03      0.43 o 
  -1   5   6        0.01       -0.10      0.26 o 
   1   5   6        0.32        0.51      0.33 o 
   3   5   6        0.00        0.04      0.35 o 
  -8   6   6        0.12        0.20      0.37 o 
  -6   6   6        0.19        0.01      0.31 o 
  -4   6   6        0.00       -0.24      0.28 o 
  -2   6   6        0.42        0.26      0.28 o 
   0   6   6        1.17        1.63      0.37 o 
   2   6   6        0.22        0.22      0.34 o 
  -7   7   6        0.17        0.29      0.38 o 
  -5   7   6        3.14        3.75      0.50 o 
  -3   7   6        0.09        0.31      0.29 o 
  -1   7   6        0.29        0.03      0.28 o 
   1   7   6        1.61        2.52      0.46 o 
   3   7   6        0.13       -0.05      0.35 o 
  -6   8   6        0.37        0.45      0.35 o 
  -4   8   6        8.31        7.99      0.62 o 
  -2   8   6        0.57        1.01      0.34 o 
   0   8   6        1.02        0.68      0.38 o 
   2   8   6        1.57        2.64      0.51 o 
  -7   9   6        0.03        0.17      0.39 o 
  -5   9   6        2.61        1.53      0.47 o 
  -3   9   6        0.86        0.26      0.33 o 
  -1   9   6        0.01        0.01      0.31 o 
   1   9   6        2.12        3.08      0.52 o 
  -6  10   6        0.04        0.07      0.38 o 
  -4  10   6        1.54        1.23      0.42 o 
  -2  10   6        1.72        2.24      0.46 o 
   0  10   6        0.03       -0.34      0.34 o 
  -5  11   6        0.03        0.10      0.37 o 
  -3  11   6        0.20        0.31      0.38 o 
  -1  11   6        1.45        1.17      0.41 o 
  -7   1   7        0.08       -0.04      0.21 o 
  -5   1   7        3.06        3.20      0.34 o 
  -1   1   7        0.10       -0.24      0.24 o 
  -8   2   7        0.03       -0.17      0.35 o 
  -6   2   7        0.13       -0.26      0.26 o 
  -4   2   7        2.02        2.60      0.42 o 
  -2   2   7        0.04        0.10      0.25 o 
   0   2   7        0.59        0.51      0.30 o 
   2   2   7        0.18        0.18      0.35 o 
  -7   3   7        0.08       -0.08      0.30 o 
  -5   3   7        6.09        4.96      0.43 o 
  -3   3   7        0.00        0.21      0.28 o 
  -1   3   7        0.00        0.05      0.26 o 
   1   3   7        2.25        3.40      0.49 o 
  -8   4   7        0.52        0.80      0.41 o 
  -6   4   7        0.00       -0.09      0.30 o 
  -4   4   7        2.35        2.77      0.43 o 
  -2   4   7        3.43        2.93      0.43 o 
   0   4   7        0.91        0.60      0.33 o 
   2   4   7        0.07       -0.37      0.38 o 
  -7   5   7        0.50        0.59      0.41 o 
  -5   5   7        0.31        0.00      0.30 o 
  -3   5   7        4.34        3.95      0.47 o 
  -1   5   7        4.56        3.88      0.45 o 
   1   5   7        0.14        0.10      0.33 o 
  -6   6   7        0.32        0.20      0.34 o 
  -4   6   7        0.09        0.09      0.30 o 
  -2   6   7        9.99        8.61      0.60 o 
   0   6   7        0.02       -0.14      0.31 o 
   2   6   7        0.07       -0.24      0.37 o 
  -7   7   7        0.45       -0.20      0.38 o 
  -5   7   7        5.99        7.66      0.71 o 
  -3   7   7        0.46        0.35      0.34 o 
  -1   7   7        0.76        0.94      0.37 o 
   1   7   7        2.32        2.45      0.52 o 
  -6   8   7        1.63        2.15      0.47 o 
  -4   8   7        5.58        6.78      0.64 o 
  -2   8   7        0.05        0.39      0.33 o 
   0   8   7        3.02        4.11      0.56 o 
  -5   9   7        6.02        8.05      0.76 o 
  -3   9   7        0.60        0.28      0.38 o 
  -1   9   7        0.43        0.13      0.37 o 
  -4  10   7        1.02        0.67      0.41 o 
  -2  10   7        0.03       -0.33      0.35 o 
  -7   1   8        1.53        2.53      0.42 o 
  -5   1   8        1.43        1.81      0.35 o 
  -6   2   8        0.86        0.35      0.35 o 
  -4   2   8        1.00        0.67      0.38 o 
  -2   2   8        4.45        4.83      0.47 o 
  -7   3   8        0.03        0.12      0.37 o 
  -5   3   8        3.12        3.87      0.42 o 
  -3   3   8        0.15        0.31      0.31 o 
  -1   3   8        0.28       -0.01      0.31 o 
  -6   4   8        0.45        0.33      0.35 o 
  -4   4   8        0.62        0.34      0.37 o 
  -2   4   8        0.30       -0.08      0.30 o 
   0   4   8        0.51        0.98      0.41 o 
  -7   5   8        0.00       -0.05      0.39 o 
  -5   5   8        0.15        0.13      0.33 o 
  -3   5   8        0.10        0.04      0.31 o 
  -1   5   8        0.00       -0.34      0.34 o 
  -6   6   8        0.03        0.20      0.34 o 
  -4   6   8        0.00        0.17      0.33 o 
  -2   6   8        0.02       -0.03      0.33 o 
  -5   7   8        0.49        0.35      0.49 o 
  -3   7   8        0.03       -0.20      0.35 o 
  -1   7   8        0.00       -0.35      0.35 o 
  -5   3   9        0.64        0.76      0.33 o 
  -4   4   9        0.46        0.70      0.42 o 
                                                 
